# Supplementary material for: A Nationwide Study of the Delayed Diagnosis and the Clinical Manifestations of Predominantly Antibody Deficiencies and CTLA4-Mediated Immune Dysregulation Syndrome in Greece
Source: Medicina (Kaunas). 2024 May 8;60(5):782. doi: 10.3390/medicina60050782 (PMC11123397; doi:10.3390/medicina60050782)
Supplement: Supplementary file 1 [file medicina-60-00782-s001.zip]

Archive with 1 entries (1 files):
- medicina-2908113-supplementary.pdf
